# Supplementary material for: Molecular survey of tick-borne infectious agents in cricetid rodents (Rodentia: Cricetidae) in Central and Southern Chile
Source: Front Vet Sci. 2024 May 17;11:1399783. doi: 10.3389/fvets.2024.1399783 (PMC11141396; doi:10.3389/fvets.2024.1399783)
Supplement: Supplementary file 1 [file Table_1.XLSX]

## Sheet: Table_S1
Organism	Gene	Primer	Sequence 5'-3'	Tm (°C)	Expected length (pb)	Reference
Mammal	GAPDH	gapdh F	CCTTCATTGACCTCAACTACAT	52	400	Birkenheuer et al. 2003
		gapdh R	CCAAAGTTGTCATGGATGACC
Anasplasmataceae	16S rRNA	EHR16SR	GGTACCYACAGAAGAAGTCC	55	345	Parola et al. 2000
		EHR 16SD	TAGCACTCATCGTTTACAGC
Borrelia	flaB	FlaLL	ACATATTCAGATGCAGACAGAGGT	55	658	Stromdahl et al. 2003
		FlaRL	GCAATCATAGCCATTGCAGATTGT
		FlaLS	AACAGCTGAAGAGCTTGGAATG	55	354
		FlaRS	CTTTGATCACTTATCATTCTAATAGC
Piroplasmida	18S rRNA	BAB2 143-167	CCGTGCTAATTGTAGGGCTAATACA	58	349	Almeida et al. 2012
		BAB2 694-667	GCTTGAAACACTCTARTTTTCTCAAAG
References
Birkenheuer AJ, Levy MG, Breitschwerdt EB (2003) Development and evaluation of a seminested PCR for detection and differentiation of Babesia gibsoni (Asian genotype) and B. canis DNA in canine blood samples. J Clin Microbiol 41:4172–4177. https://doi.org/10.1128/JCM.41.9.4172-4177.2003
Parola P, Roux V, Camicas J-L et al (2000) Detection of ehrlichiae in African ticks by polymerase chain reaction. Trans R Soc Trop Med Hyg 94:707–708. https://doi.org/10.1016/S0035-9203(00)90243-8
Stromdahl EY, Williamson PC, Kollars TM, Evans SR, Barry RK, Vince MA, et al. Evidence of Borrelia lonestari DNA in Amblyomma americanum (Acari: Ixodidae) removed from humans. J Clin Microbiol 2003; 41(12): 5557-5562. https://doi.org/10.1128%2FJCM.41.12.5557-5562.2003
Almeida AP, Marcili A, Leite RC et al (2012) Coxiella symbiont in the tick Ornithodoros rostratus (Acari: Argasidae). Ticks Tick Borne Dis 3:203–206. https://doi.org/10.1016/j.ttbdis.2012.02.003

## Sheet: Table_S2
Administrative regions	Locality	Geographical coordinates (Latitude, Longitude)	Rodent species	Sample (n)
VI region - O'Higgins	(1) On the road to Doñihue	-34.226780, -70.950482	Abrothrix olivacea	1
XVI region - Ñuble	(2) Los Maitenes	-36.393150, -71.806661	Abrothrix olivacea	7
			Oligoryzomys longicaudatus	6
	(3) Virguin	-36.348335, -71.844514	Oligoryzomys longicaudatus	3
	(4) Ñuble National Reserve	-36.978989, -71.503493	Abrothrix hirta	3
			Abrothrix olivacea	17
			Oligoryzomys longicaudatus	4
			Phyllotis darwini	1
	(5) Pemuco	-37.032259, -71.949735	Abrothrix olivacea	2
			Oligoryzomys longicaudatus	5
			Phyllotis darwini	1
IX region - La Araucanía	(6) Nahuelbuta National Park	-37.792691, -72.998155	Abrothrix hirta	9
			Abrothrix olivacea	8
			Oligoryzomys longicaudatus	1
	(7) Conguillío National Park	-38.691048, -71.673544	Abrothrix hirta	46
			Abrothrix olivacea	1
	(8) On the road to Carahue	-38.710595, -73.162524	Oligoryzomys longicaudatus	2
	(9) On the road to Ralico	-38.797266, -73.344704	Abrothrix olivacea	1
	(10) Ralico	-38.790553, -73.350224	Abrothrix hirta	1
	(11) Puerto Saavedra, Antu Lafken cottages	-38.783738, -73.398676	Oligoryzomys longicaudatus	1
XIV region - Los Ríos	(12) Alerce Costero National Reserve	-40.078503, -73.366447	Abrothrix hirta	17
			Abrothrix olivacea	15
			Oligoryzomys longicaudatus	8
X region - Los Lagos	(13) Sendero Bosque Piedra	-42.623969, -73.926573	Abrothrix hirta	1
			Abrothrix olivacea	41
			Abrothrix sanborni	3
			Chelemys macronyx	1
			Oligoryzomys longicaudatus	1
Total				207
